# Supplementary material for: The Association between Nutritional Markers and Biochemical Parameters and Residual Renal Function in Peritoneal Dialysis Patients
Source: PLoS One. 2016 Jun 3;11(6):e0156423. doi: 10.1371/journal.pone.0156423 (PMC4892617; doi:10.1371/journal.pone.0156423)
Supplement: S2 Appendix — (XLSX) [file pone.0156423.s002.xlsx]

## Sheet: Sheet1
patient_NO	sex	age	occupation	education	marrige	diabetes_or_hypertension	BMI	edema	24_urine_volume	BSA	Peritoneal_Kt/V	residual_Kt/V	total_Kt/V	Peritoneal_Ccr(L/week)	residual_Ccr(L/week)	total_Ccr(L/week)	residual_GFR(ml/min/1.73 m2)	total_urea_clearance	nPCR	WBC	hemoglobin	RBC	hematocrit	platelet	Ca2+	P3-	iPTH	albumin	AKP	Fe2+	TIBC	TSAT	ferritin	urea(mmol/L)	creatinine(μmol/L)	uric_acid	total_protein	AST	ALT	totalbilirubin	TG	TC	LDL	HDL	blood_glucose	K	Na	Cl	Mg
001	1	75.8	3	1	1	1	23.83	2	1300	1.63	0.48	1.72	2.2	17.15	106.44	123.59	9.95	9.49	47.16	7.75	91	2.8	27.8	98	2.26	0.91	413.9	37.9	144	14.52	43.92	33.0601	144	16.34	717	445.5	66.1	23	12	9.3	1.24	3.84	2.60333	1.04	5.6125	4.25	139.3	105	0.77
002	1	31.5753	2	2	2	1	20.62	1	1100	1.77	1.4	0.81	2.21	43.22	15.77	58.99	1.56	8.53	39.81	7.01	85	2.88	22.9	199	2.36	1.51	121.1	40.3	48	10.66	43.66	24.4159	293.8	21.85	873	197.9	68.5	20	29	3.5	0.34	3.98	1.11	0.79	5.68	3.64	138.4	92.7	0.85
003	1	25.8329	3	2	2	1	22.86	1	0	1.87	1.31	0	1.31	49.68	0	49.68	0	5.63	23.79	5.69	107	3.64	29.9	121	2.2	2.69	138.9	42.2	173	24.01	47.81	50.2196	280.2	22.89	1298	565.3	69.6	8	9	4	0.84	2.58	1.05	1.1	5.18	5.55	131.1	88.6	1.2725
004	2	46.8384	3	1	1	2	21.44	2	700	1.41	1.24	0.71	1.95	21.99	25.36	47.35	2.52	4.85	32.48	9.43	101	3.62	27.8	269	2.39	1.5575	670.5	37.6	103	8.37	36.27	23.0769	193.9	12.86	855	450.4	83.4	17	9	4.3	3.43	4.85	1.91	1.06	5.81	4.02	140.5	96.9	0.95
005	1	43.4164	1	2	1	2	23.03	1	1000	1.74	1.52	0.58	2.1	48.73	26.19	74.92	2.6	8.1	37.81	4.89	102	3.31	28.8	125	2.25	2	846.7	33.4	123	12.83	45.41	30.4118	52.4	24.49	1308	378.6	67.4	41	50	4.4	0.59	4.11	2.53	1.33	4.83	5.76	138.8	104.2	1.24
006	1	27.6438	2	3	2	1	19.03	1	900	1.6	0.87	1.43	2.3	16.5	74.51	91.01	7.39	7.19	41.59	4.15	90	3.19	27.3	178	2.31	1.53	307.1	35	114	4.43	27.63	16.0333	160.8	11.32	856	446	64.1	8	21	2.9	0.81	3.57	2.55	0.72	5.13	3.55	141.3	98.7	1.14
007	1	62.2384	3	2	1	2	22.99	2	2100	1.8	0.92	1.3	2.22	31.21	73.18	104.39	7.26	8.99	40.09	8.64	102	3.32	29.2	198	2.23	1.2	347.9	38.1	48	9.86	39.56	24.9242	102.91	17.75	831	443.6	70	24	18	3.9	5.97	4.66	0.99	0.73	5.4	3.52	139.5	97.3	0.69
008	1	63.4055	3	1	1	1	22.5	2	100	1.77	1.39	0.06	1.45	39.08	3.58	42.66	0.36	5.85	26.17	6.69	97	3.48	30.7	212	2.48	2	485.7	35.3	80	6.71	55.11	12.1756	25.7	24.31	1463	459	68.7	8	8	3.4	0.72	4.55	2.84	1.515	6.18	3.87	148.4	104.3	1.04
009	1	43.0849	3	1	2	2	27.47	2	1200	1.66	0.96	0.62	1.58	34.89	29.37	64.26	2.91	6.28	28.67	9.49	117	4.16	34	119	2.2	2.56	186.8	44.6	94	7.65	38.75	19.7419	980	11.86	836	394.2	73.1	18	18	5.4	2.69	4.26	2.24	0.51	4.93	4.66	140.2	103.1	0.82
010	2	41.6493		2	1	1	20.69	2	900	1.6	0.12	0.6	0.72	2.49	25.74	28.23	2.55	2.12	10.33	4.64	95	3.43	28.4	173	2.19	1.79	294.5	38.5	52	8.37	52.77	15.8613	37.6	21.13	1117	469.4	69.1	15	7	4.1	1.96	5.62	3.19	1.17	5.37	4.35	138.6	98.1	1.19
011	2	30.8	1	2	1	1	19.1	1	50	1.59	1.94	0.02	1.96	40.1	0.98	41.08	0.1	5.82	32.48	6.74	86	3.32	28.4	259	2.45	1.66	944.4	45.5	83	8.51	48.71	17.4707	220	17.74	1160	379.7	75.1	16	11	4.3	1.24	5.95	3.22	1.74	5.23	5.02	142.7	98	0.96
012	1	30.1288	2	3	1	1	19.5	1	550	1.26	0.6	0.39	0.99	8.27	13.12	21.39	1.3	2.33	18.18	5.4	105	3.53	30.6	176	1.66	1.96	950.5	44.5	211	17.91	39.31	45.5609	128.8	22.2	1030	484.2	74.5	21	25	6	1.48	3.8	1.92	0.85	5.58	3.54	140.9	98.7	0.98
013	2	39.0247	1	2	1	2	18.97	1	500	1.4	1.56	0.45	2.01	23.24	13.91	37.15	1.38	4.93	33.38	5.42	91	3.19	27.7	181	2.43	1.49	154.3	40.4	34	7.33	54.33	13.4916	28.7	18.96	996	478.9	78.2	17	21	3.5	2.12	5.8	3.22	1.17	5.28	5.18	139.1	95.8	1.12
014	2	43.6301	1	2	1	2	23.33	1	600	1.46	1.78	0.24	2.02	40.1	11.49	51.59	0.96	5.37	31.44	5.78	76	2.42	23.3	184	2.36	2.4	759.9	36.3	59	7.23	46.43	15.5718	139	11.84	1016	454.5	66.3	14	7	1	1.87	5.38	3.32	0.9	6	5.38	139.1	92.6	1.17
015	2	67.0959	3	1	1	1	22.21	2	0	1.4	2.47	0	2.47	53.78	0	53.78	0	6.29	39.02	6.54	76	2.88	23.1	104	2.06	1.98	269.4	33.5	85	9.55	52.55	18.1732	65.3	15.02	834	347.8	68.9	27	14	2.9	1.73	4.3	2.21	1.05	6.1	3.37	139.5	98.1	1.13
016	1	71.0411	3	3	1	2	28.23	2	410	1.82	1.1	0.39	1.49	47.24	30.8	78.04	3.06	6.73	26.9	9.31	132	4.16	38.1	217	2.22	1.33	209.8	42.2	94	8.66	53.76	16.1086	57.2	19.56	748	349.5	74.9	15	19	5.5	3.16	3.97	1.23	0.87	6.68	4.23	141.3	97	1.07
017	1	47.5699	1	2	1	1	22.49	1	1500	1.79	0.99	1.02	2.01	31.66	64.07	95.73	6.36	8.14	36.32	3.73	136	3.73	40.3	149	2.1	1.42	473.5	41.9	90	15.13	36.9	21.4092	424.7	17.36	634	472.8	66.7	25	40	10.2	1.12	4.73	2.76	1.37	5.4	4.71	142.3	100.1	0.88
018	1	46.8767	2	3	1	2	20.2	1	0	1.55	1.48	0	1.48	54.58	0	54.58	0	6.44	36.93	3.56	74.1	2.27	20	83	2.07	2.03	251.3	37.1	71					28.13	1393	344	65.8	42	20	4.4	0.93	4.05	2.65	1.02	5.79	3.42	136.4	95.6	1.15
019	1	48.0137	1	2	1	2	24.61	1	200	1.78	1	0.12	1.12	40.62	7.8	48.42	0.77	4.68	20.24	5.71	105	3.29	30.3	256	1.78	1.64	464.6	34.3	85	5.3	40.88	12.9648	698	23.02	633	240.1	60.5	16	23	3.1	0.71	2.95	1.77	0.84	6.34	3.33	134.8	91.8	0.645
020	1	70.9205	3	2	1	1	23.43	2	1300	1.72	0.81	1.02	1.83	21.63	53.26	74.89	5.28	7.07	33.04	8.05	122	3.8	36.4	119	2.26	1.58	283.1	41.3	62	13.58	44.18	30.7379	226.4	19.45	812	403.3	76.3	20	17	2.1	1.26	2.85	1.17	1.02	5.99	3.61	143	101.9	1.04
021	2	33.4055	3	2	1	2	20.03	1	1200	1.52	0.84	1.28	2.12	15.57	54.49	70.06	5.41	6.06	35.1	5.5	100	3.47	29.7	189	2.34	1.14	171.9	41.8	63	9.51	44.01	21.6087	144.8	14.67	688	464.6	75.8	13	12	3.8	1.91	5.47	3.18	1.38	4.51	5.12	143.9	103.4	0.97
022	2	31.9151	2	2	2	1	17.77	1	400	1.44	1.96	0.28	2.24	40.74	16.83	57.57	1.39	5.82	38.91	4.05	79	2.59	23	223	2.34	1.27	265.5	38.2	68	26.6	48.2	55.1867	550	16.01	891	380.4	67.6	11	12	6.4	0.65	4.65	2.23	1.81		3.33	136.6	97.9	1.26
023	2	35.4027	3	1	1	1	16.41	1	200	1.39	1.31	0.24	1.55	13.2	9.37	22.57	0.93	3.55	25.86	6.94	64	2.34	19.5	287	2.79	2.77	125	33.6	56	5.82	32.12	18.1196	111.4	28.24	1424	612.9	87.3	10	4	2	1.79	5.09	3.79	0.63	5.7	5.08	136.9	92.4	1.01
024	1	65.6274	3	2	1	2	26.47	2	1500	1.88	0.75	1.23	1.98	28.26	85.13	113.39	8.45	9.03	35.79	6.7	107	3.59	33.7	217	2.46	1.52	104.8	39	67	2.42	27.02	8.95633	188.4	13.38	668	438.8	79.6	13	6	4.3	0.87	3.51	1.44	0.75	5.25	4.02	139.5	99.6	0.92
025	2	61.6603	3	2	1	1	23.05	3	850	1.55	1.48	0.55	2.03	37.55	20.77	58.32	2.06	6.01	33.66	8.51	82	2.81	23.3	151	2.59	1.42	29.45	36.5	40	12.62	48.82	25.8501	155.5	14.43	865	393.7	67.8	20	14	4.8	5.32	4.55	1.06	0.7	9.94	3.79	139.6	97.3	0.7
026	1	30.6329	1	2	1	1	23.38	3	600	1.75	1.35	0.19	1.54	46.38	9.12	55.5	0.91	6.03	27.78	6.37	60	2.73	18.4	118	2.23	1.78	442.6	37.8	68	25.95	31.35	82.7751	684	19.12	1286	466.3	71.6	18	8	10.3	1.06	3.81	2.29	0.82	4.94	3.96	137.4	94.8	0.9
027	2	67.2767	3	2	1	2	18.16	1	0	1.46	1.73	0	1.73	38.05	0	38.05	0	4.38	28.74	4.27	62	1.34	8.6	266	2.31	2.36	428.4	31.3	73	2.58	66.18	3.89846	162	15.93	748	328.3	72.8	14	7	5.6	1.06	4.49	2.87	0.91	5.6	4.32	138	94.1	1.11
028	1	24.3589	3	2	2	1	20.83	1	0	1.92	1.04	0	1.04	46.13	0	46.13	0	5.72	23.52	3.39	82	2.9	23.1	210	2.34	1.98	492.1	39.8	143	13.81	45.41	30.4118	52.4	28.98	1724	366.5	71.5	16	13	3	1.55	5.58	3.67	1.06	5.3	3.34	140.2	92.3	1.01
029	1	39.8712	3	1	1	2	20.96	1	150	1.58	1.64	0.05	1.69	43.2	2.1	45.3	0.21	5.53	30.6	7.63	109	3.55	31.2	158	2.46	2.18	753.3	40	76	6.5	43.2	15.0463	275	22.31	1470	350.3	72.5	14	8	6	1.06	3.59	2.04	1.04	6.03	4	140	94.6	1.12
030	1	30.4795	3	2	1	1	22.72	1	740	1.95	0.76	0.42	1.18	27.93	28.96	56.89	3.24	6.56	25.72	7.17	102	3.14	30.2	299	2.53	2.03	324.4	35.7	42	10.8	34.2	31.5789	270.2	18.62	1468	305.1	69.6	16	20	3	0.5	3.26	1.79	1	7.45	3.69	141.8	98.9	0.86
031	2	54.0603	1	1	1	2	23.47	1	700	1.37	1.84	0.72	2.56	33.92	19.65	53.57	1.95	6.84	42.41	7.98	94	3.42	29	251	2.5	1.27	152.9	29.7	52	1.73	33.53	5.15956	46	12.18	602	367.5	62.5	10	6	3.5	1.29	5.04	3.05	1.35	7.3	4.41	138.6	101.5	0.8
032	2	34.2384		2	1	1	21.68	3	300	1.6	1.42	0.1	1.52	37.37	3.87	41.24	0.38	4.8	25.22	5.6	70	2.43	22.4	217	2.5	1.36	446.3	35.2	79	19.07	48.67	39.1822	137.2	10.78	895	313.4	68.3	12	9	7	1.28	5.1	2.47	1.9	4.94	3.93	140	93.8	0.8
033	2	50.4932	1	2	1	1	22.51	1	300	1.48	1.76	0.13	1.89	49.41	4.15	53.56	0.41	5.47	31.41	3.41	90	2.96	28	292	2.28	1.52	564.1	22.2	97	5.7	32.7	17.4312	95.1	8.77	760	267.3	97	28	17	3.4	0.65	6.7	5.22	1.3	6.89	4.14	132.9	93	0.65
034	2	40.2027	2	1	1	1	17.61	1	480	1.47	1.4	0.42	1.82	38.34	19.39	57.73	1.63	4.83	31.65	6.41	69	2.2	23.7	104	1.68	1.57	422.2	29.4	120	26.34	30.84	85.4086	270	21.43	838	368.4	58.1	18	17	3	0.69	3.47	1.56	1.33	4.2	4.41	142.7	105	0.84
035	1	40.8685	1	2	1	1	22.86	1	0	1.63	1.52	0	1.52	44.07	0	44.07	0	5.33	27.5	7.25	109	3.62	33.5	171	2.36	1.87	233.1	34.9	64	15.51	48.82	26.25	198.63	26.64	1367	404.9	63	34	66	3.5	0.88	4.31	2.72	1.28	5.61	5.32	142	98.6	0.9
036	1	53.9041	3	2	1	1	23.13	2	400	1.61	1.41	0.11	1.52	46.84	6.2	53.04	0.61	5.35	27.51	6.19	112	3.65	33.6	208	2.34	2.29	97.7	41.4	89	13.64	41	33.2683	106.2	18.61	818	331.2	75.4	22	19	3.8	0.71	3.89	2.42	1.23	5.24	5.23	134.9	85.3	1.14
037	1	47.8219	2	2	1	2	20.98	2	800	1.8	1.42	0.32	1.74	49.33	16.97	66.3	1.68	6.75	31.55	4.94	88	2.79	25.6	157	2.4	2.27	448.6	31.3	70	12.31	41.11	29.9441	108.1	24.85	1333	381	58.2	23	12	5	0.56	4.08	2.2	1.51	4.99	4.65	137.8	94.9	0.81
038	1	24.9205	1	2	2	2	21.11	1	1200	1.71	1.2	0.46	1.66	33.69	27.28	60.97	2.71	6.02	30.01	8.64	101	3.42	29	169	2.24	1.7	315.3	45	75	5.57	39.37	14.1478	319.9	20.98	1170	621.7	79.2	26	42	5.2	1.16	3.51	1.65	1.29	5.14	3.62	138.8	93.4	0.77
039	1	36.1753	1	2	1	1	22.49	1	1500	1.77	1.21	1.08	2.29	37.8	63.82	101.62	6.33	8.98	41.26	5.34	97	3.11	29.3	134	2.27	1.96	119.6	36	55	34.8	44.9	77.5056	979.8	20.13	1024	487.6	61.8	21	42	8	3.17	4.24	1.57	0.78	6.47	5.11	138.7	100.4	0.97
040	2	69.5178	3	1	1	1		3	400	1.71	1.35	0.14	1.49	46.83	6.4	53.23	0.63	5.85	24.71	8.95	109	3.21	30.7	216	2.91	1.86	602.3	32	112	6.1	45.68	13.3538	192	17.2	1234	376	67	27	25	5.45	2.38	4.65	2.58	0.84	5.7	4.3	137	93	0.93
041	2	49.3205	1	1	1	2	21.48	2	1000	1.35	2.03	0.75	2.78	44.71	21.05	65.76	2.09	6.21	46.05	6.62	85	2.86	24.9	142	2.34	1.2	377.4	36.9	53	8.44	37.14	22.7248	177	13.74	816	363.2	68.1	21	14	4.2	7.77	6.08	1.24	0.76	10.59	3.93	141	103.1	0.66
042	2	37.4658	2	3	1	2	19.14	1	600	1.49	2.05	0.42	2.47	48.05	14.26	62.31	1.41	6.61	40.99	5.85	79	2.51	22.4	195	2.35	1.49	523.4	39.3	65	16.84	45.24	37.2237	238.9	17.98	924	314.7	71	18	5	5	1.18	6.51	3.55	1.83	5.15	4.29	138.2	99.2	0.71
043	2	49.7507	2	2	1	2	22.33	1	1600	1.66	1	1.05	2.05	24.01	49.07	73.08	4.87	6.71	33.98	4.09	88	2.7	25.9	138	2.22	2.36	410.9	37.5	43	11.05	34.55	31.9826	131.6	27.37	935	577.2	69.1	12	7	0.6	1.84	5.79	3.47	1.01	5.38	5.13	144.8	102.4	1.05
044	1	33.1973		2	1	1	26.06	1	2100	2.02	0.85	0.73	1.58	31.45	46.99	78.44	4.66	7.82	28.42	7.29	80	2.8	23.8	239			678.2		75	22.4	45.1	15.5411	604.5	24.67	1623	441.4	75	10	10	4.5	1.85	6.1	4.23	1.08	5.54	4.74	140.1	97.6	0.85
045	2	29.8301	3	2	1	2	19.15	1	1000	1.38	1.85	0.56	2.41	44.71	18.62	63.33	1.85	5.65	39.98	4.8	91	3.05	26.6	190	2.26	1.2	533.9	41.8	87	19.82	57.72	34.3382	53.7	17.14	799	376.2	69	21	10	6.5	0.73	5.52	3.1	1.8	5.83	3.47	140.1	97.8	0.87
046	1	62.874	2	2	1	1	22.46	1	20	1.96	1.04	0	1.04	33.86	0.24	34.1	0.03	5.55	20.85	7.16	124	4.13	35.3	153	2.05	2.95	508.4	34.2	96	8.06	39.76	20.2716	184	25.38	1271	453.2	68.9	14	7	4.18571	0.86	4.57	3.13	0.97	6.31	4.41	136	90	0.88
047	2	45.4329	2	3	2	2	19.1	2	1900	1.56	0.4	1.95	2.35	12.26	102.4	114.66	10.16	6.67	38.97	7	122	4.05	28.2	215	2.32	1.24	188.4	22.4	68	5.28	39.32	13.4283	50	12.4	453	343.1	52.1	10	8	3.4	0.79	1.88	0.5	1.1	11.62	4.29	137.2	103.6	0.904
048	2		3	2	1	2	26.22	1	450	1.63	1.5	0.33	1.83	37.19	19.93	57.12	1.98	6.81	30.42	4.41	88	2.91	26.5	211	2.74	1.89	948.8	37.4	129	11.31	38.81	29.142	86.3	13.91	823	569.3	73.6	32	31	7.7	1.48	4.69	3.14	0.91	5.34	4.35	141.8	99.9	0.96
049	1	21.8164	3	2	2	2	19.92	3	0	1.76	1.61	0	1.61	46.23	0	46.23	0	5.93	29.09	5.52	53	2.55	16.2	226	2.41	2.26	166.6	38.3	123	7.38	43.28	17.0518	332.1	21.46	1099	369	69.3	14	8	5.9	1.1	3.28	1.99	0.75	5.22	4.34	141.6	95.9	1.01
050	1	61.3397	3	1	1	1	24.86	1	480	1.81	1.35	0.63	1.98	34.64	42.78	77.42	4.24	8.32	35.8	7.01	107	3.37	31.4	183	2.22	1.22	468.1	39.4	94	11.76	33.66	34.9376	181.5	13	740.2	455	73	15	14	2.9	2.47	4	2.16	0.66	5.43	4.01	142.3	101.2	0.65
051	1	47.9315	3	2	1	1	20.58	1	0	1.57	1.61	0	1.61	39.65	0	39.65	0	5.16	29.1	8.37	118	3.85	35	128	2.35	1.35	398.7	41.5	78	1.9	21.01	9.04331	246	8.78	774	174.9	67.2	21	14	7.9	1.38	4.19	2.59	1.14	5.48	3.66	141.4	99.6	0.89
052	2	40.2712	1	2	1	1	16.61	1	750	1.62	1.01	0.53	1.54	21.53	23.73	45.26	2.35	4.55	25.69	7.91	114	3.53	32.2	332	2.35	1.55	273.4	44.1	77	22.83	55.83	40.892	243.4	18.66	802	418.7	78.2	29	15	6.1	0.23	7.89	2.63	1.41	8.17	3.82	125.6	81.9	1.03
053	1	42.0329	2	2	1	1	19.63	1	380	1.47	1.19	0.29	1.48	22.71	13.52	36.23	1.34	4.3	26.78	2.69	84	2.71	25.1	59	1.6	1.69	644.1	29.3	81	5.82	32.12	18.1196	111.4	26.85	873	312.3	51	19	10	9.3	0.77	3.08	1.42	1.18	4.05	4.03	136.6	97	0.73
054	1	41.726	2	3	1	1	17.8	3	2400	1.66	0.81	1.19	2	26.78	65.42	92.2	6.49	6.48	36.14	7.14	112	4.13	33.3	206	2.19	1.22	163.9	40.1	92	10	38.1	26.2467	500	13.52	813	430.6	67.5	14	14	5.6	0.95	3.63	2.22	0.99	5.06	4.79	140.8	102.6	0.87
055	2	71.8055	3	1	1	2	23.83	3	900	1.63	1.36	0.55	1.91	38.39	26.31	64.7	2.46	5.69	27.48	5.57	110	3.49	32.2	137	2.24	0.84	366.4	16.9	141	8.48	47.58	17.8226	104	8.17	398	247.3	46.8	19	15	0.8	1.19	3.76	2.78	1.43	7.55	2.68	134.2	94.4	0.62
056	2	45.6767	3	1	1	1	21.64	1	0	1.47	2.19	0	2.19	60.18	0	60.18	0	5.85	34.22	4.93	76	2.55	22.1	159	2.55	1.45	145.5	39.9	87	8.83	44.43	19.874	132.6	12.34	1151	400.7	72.4	22	17	7.3	1.86	5.62	3.24	1.26	7.92	3.95	134.3	92.9	1.04
057	2	57.4	2	3	1	1	23.63	1	1000	1.6	1.6	0.72	2.32	43.37	23.81	67.18	2.36	7.49	38.54	8.03	119	4.19	36.7	410	2.66	1.24	29.4	35	104	7.3	38.6	18.9119	388.4	12.84	774	316.7	74.1	20	8	3.4	2.64	7.19	3.78	1.26	4.93	5.36	136.3	94.4	0.76
058	1	41.9096	2	3	1	2	22.93	1	2100	1.75	1.09	1.01	2.1	28.95	46.07	75.02	4.62	8.18	37.89	6.89	91	3.03	26.2	225	2.44	2.27	522.2	40	65	5.28	39.32	13.4283	50	15.97	867	416.9	71.7	13	12	3.8	1.23	3.74	2.36	0.64	5.22	5.38	140.7	98.1	0.98
059	2	33.4219	2	3	1	1	20.34	2	900	1.47	1.51	0.97	2.48	35.71	37.64	73.35	3.73	6.69	41.06	6.8	89	3.25	28.2	218	2.3	1.52	449.7	33.7	81	9.23	30.03	30.7359	365.2	12.87	714	292.8	66.5	13	9	6.5	0.93	4.15	2.05	1.38	5.26	4.47	136.8	101	0.8025
060	1	51.3014	2	3	1	2	21.14	1	800	1.78	1.34	0.58	1.92	41.36	39.48	80.84	3.92	7.42	34.66	8.99	134	4.42	38.2	127	2.31	1	313.7	43.2	93	8.99	32.31	24.4816	256	11.39	692	495.9	72.2	19	14	7.4	0.88	3.88	2.41	1.14	5.45	3.24	143.9	100.7	0.8
061	2	45.263	1	2	1	2	22.89	1	1000	1.53	1.64	0.53	2.17	35.86	19.42	55.28	1.93	6.52	36.03	7.15	81	2.95	25.8	225	2.57	1.08	378.8	37.4	85	11.96	37.56	31.8424	120.3	12.53	708	260.5	70.1	14	7	3.4	1.14	4.25	2.03	1.43	5.03	4.25	140.4	96.6	0.67
062	2	52.3205	3	2	1	1	21.08	1	1450	1.46	1.12	0.87	1.99	33.59	31.96	65.55	3.17	5.42	33	6.05	83	2.68	24.8	209	2.2	2.12	485.5	36	85	8.12	68.77	15.0792	61.8	18.75	1159	635.7	62.9	20	17	4.2	1.03	4.07	2.19	1.4	4.93	4.22	142.4	102.4	1
063	2	43.3644	3	2	1	1	21.78	1	50	1.52	1.56	0.02	1.58	42.65	0.69	43.34	0.07	4.65	26.25	5.92	64	2.27	19.2	147	2.64	1.59	1106	33.5	41	3.5	65.4	5.35168	10.1	13.32	1130	455.4	65.4	13	8	3.7	3.31	4.54	2.13	0.7	5.76	3.32	137.9	92.5	0.8
064	2	49.0685	1	2	1	1	21.23	2	430	1.48	1.64	0.31	1.95	31.19	12.41	43.6	1.23	5.45	32.53	8.99	92	3.14	27.3	227	2.61	2.11	1144	38.9	105	10.44	37.64	27.7365	515.2	12.31	863	332.7	77.3	19	10	5.4	1.08	3.96	2.55	0.8	5.11	4.33	136	92.9	0.97
065	1	51.9808			1	2	24.38	1	600	1.73	1.48	0.55	2.03	42.75	28.99	71.74	2.88	7.87	36.75	7	108	3.65	32.2	214	2.24	1.33	509.2	39.8	71	16.67	46.27	36.0277	84.2	15.83	831	456.9	69	15	22	3.72	1.42	3.72	2.25	0.81	5.25	3.38	137.8	94	0.9
066	2	46.0384	3	2	1	2	19.47	1	1100	1.48	0.82	1.02	1.84	11.62	38.16	49.78	3.79	5.01	30.52	7.3	100	3.4	35.4	173	2.98	2.14	19.14	41	33	11.9	43.4	27.4194	35.8	27.04	963	528	70.5	10	7	9.9	0.72	3.04	1.59	1.22	5.12	4.31	141.3	99.3	1.01
067	2	24.0822		2	1	2	17.53	1	800	1.47	2.08	0.32	2.4	37.02	10.77	47.79	1.07	6.1	39.89	4.71	104	3.82	33	193	2.13	1.66	760	40.3	77	15.92	53.92	29.5252	58	19.36	1080	412.5	72.1	15	7	7.5	0.72	4.54	2.53	1.92	4.28	5.48	137.4	93.9	0.69
068	1	26.3479	3	2	2	1	20.17	1	0	1.39	2.18	0	2.18	35.33	0	35.33	0	5.96	39.4	3.88	106	3.48	31.7	138	2	1.99	583.4	44.2	116	11.2	44.6	25.1121	37	14.66	1347	407.4	64.6	9	18	1.1	0.92	3.34	1.98	1.03	28.49	3.6	145	101	1.14
069	1	56.5315	3	3	1	1	23.34	1	0	1.89	1.6	0	1.6	40.08	0	40.08	0	6.95	28.92	4.42	62	2.22	19.3	52	2.26	3.18	756	35.8	92	9.9	41.51	23.8497	73.1	21.16	1418	447.9	68.1	24	25	4	3.77	6.75	4.59	0.94	10.55	5.79	142.4	96.4	1.07
070	2	27.2493	2	3	2	1	19.43	3	200	1.49	1.06	0.06	1.12	16.1	1.78	17.88	0.18	2.92	18.67	7.17	101	3.84	30.3	211	2.36	2.34	192.5	39.5	50	7.31	53.91	13.5596	107.3	18.74	1486	392.2	70.8	10	10	4.1	1.7	5.08	3.44	1.505	4.48	4.89	136.5	91.3	0.98
071	1	31.2192	3	2	2	1	17.89	2	50	1.67	0	4.61	4.61	0	76.32	76.32	7.57	15.05	83.09	6.31	124	4.54	39	206	2.1875	1.23455	478.4	42.4	76	21.49	47.79	44.9676	94.2	17.37	1145	551.8	62.4	11	10	3.7	1.07	5.83	2.32	1.31	5.805	4.27	141.9	94.8	1.13
072	2	56.1096	3	2	1	2	19.29	1	300	1.51	1.91	0.92	2.83	54.87	42.99	97.86	4.27	7.73	46.93	5.18	111	3.51	33.5	132	2.29	1.27	520.1	33.5	162	17.12	48.52	35.2844	81.4	17.48	437	305.2	67.3	25	21	7.3	1.06	4.84	2.88	1.45	6.32	4.44	143.6	104.6	0.81
073	1	62.0493	1	2	1	1	26.04	3	600	1.64	1.07	0.56	1.63	32.83	24.98	57.81	2.48	6.13	29.59	5.05	98	3.33	28.1	85	2.36	1.03	450.6	37.1	104	12.2	34.77	35.0877	213	16.44	826	495.3	62.5	13	12	7	1.13	3.6	2.22	0.98	5.41	4.13	140.1	102.1	0.81
074	2	44.0301		2	1	1	18.49	1	1300	1.4	1.46	1	2.46	26.88	28.69	55.57	2.85	5.89	40.72	5.47	135	4.21	41.4	248	2.04	0.8	1198	41.8	167	11.98	44.48	26.9335	51.7	16.31	722	430.3	71.3	15	10	7.6	1.59	4.33	2.3	1.04	5.56	3.8	141.7	100.6	1.02
075	2	45.2849	1	1	1	1	18.75	1	500	1.54	1.37	0.18	1.55	35.91	5.71	41.62	0.57	4.46	25.67	4.68	115	3.74	35.1	224	2.68	2.34	136.8	43.2	215	14.11	45.01	31.3486	109.4	24	1083	389	84.5	16	11	7.3	1.95	4.62	2.3	1.03	5.51	4.22	139.8	91.2	1
076	1	49.6055	2	2	1	2	23.32	1	1000	1.78	1.07	0.52	1.59	39.64	25.7	65.34	2.55	6.26	28.83	7.13	99	3.3	30.9	292	2.18	2.73	315.1	31.8	59	14.5	35.2	41.1932	387	22.52	1738	383.7	62.4	20	3	3.1	1.48	3.48	2.13	0.7	6.07	4.2	132.5	92.9	1.06
077	1	48.9534	3	2	1	1	21.09	1	1200	1.59	1.07	0.69	1.76	40.63	46.6	87.23	4.25	7.75	41.27	4.16	66	3.11	20.2	95	2.49	1.58	565.9	36.5	65	18.91	46.71	40.4838	461	16.65	1303	408.7	67.8	16	13	5.7	2.55	5.04	1.89	1.35	6.5	3.9	141	96.1	0.81
078	2	42.1671	1	1	1	1	19.56	1	1050	1.49	1.63	0.71	2.34	34.86	28.04	62.9	2.78	6.57	38.77	5.9	108	4.05	33.4	314	2.09	1.31	841.8	36.2	95	11.72	41.02	28.5714	18	13.9	901	452.7	72.4	14	6	3.9	1.28	3.9	2.28	0.93	5.16	4.5	137.5	95.5	0.88
079	2	35.7452		2	1	1	23.83	1	400	1.39	2.22	0.11	2.33	40.59	7.6	48.19	0.75	6.09	38.58	9.88	101	3.34	29.9	285	2.39	1.43	288.1	40.7	79	17.97	52.87	33.989	100.3	11.8	965	364	79	10	8	4.8	3.7	4.85	1.91	0.84	4.91	4.16	138.5	94.6	0.69
080	1	68.2466	3	3	1	2	23.48	1	750	1.77	1.17	0.77	1.94	33.32	41.39	74.71	4.11	7.61	35	4.94	107	4.01	31.7	178	2.18	1.71	179.4	32.5	62	11.79	41.69	28.2802	285.3	18.06	617	473.3	68.6	15	24	7.1	2.07	3.75	2.26	0.62	5.26	3.81	140.2	103.2	1.03
081	1	35.9425	3	2	1	1	22.49	1	0	1.75	1.15	0	1.15	53.46	0	53.46	0	5.71	26.73	4.95	74	2.46	21.5	213	2.25	2.65	374	39.8	68	4	49.1	8.14664	139.6	22.53	1364	326.3	73.6	13	10	3.6	0.32	2.61	1.18	1.11667	4.24	5.19	139.5	96.5	1.24
082	2	49.1479	1	1	1	1	28.28	2	1000	1.73	1.15	0.63	1.78	26.01	24.57	50.58	2.44	6.41	29.52	5.9	67	2.04	19.8	126	2.24	1.48	132.9	37.9	51	11.2	30.4	36.8421	466.9	19.36	1097	472	60.6	26	20	5.2	0.95	5.91	3.02333	1.06333	6.63	4.16	137.2	94.6	0.82
083	1	67.9288	3	2	1	2	19.49	1	800	1.62	1.65	0.58	2.23	38.36	24.47	62.83	2.43	7.31	40.36	7.08	94	2.97	28	162	2.23	1.3	411.3	38.8	71	16.67	50.37	33.0951	124.8	15.27	706	417.6	68.2	17	7	6.9	1.56	4.61	2.88	1.03	8.06	3.9	138.1	95.5	0.84
084	2	43.0411	3	2	1	1	18.75	1	100	1.48	2.02	0.06	2.08	37.31	2.29	39.6	0.19	5.56	35.25	4.32	79.2	2.56	27.2	75.8	2.54	1.07	38.72	35.5	70	27.4	36.1	75.9003	263	11.87	955	439.1	59.7	42	40	11	1.76	5.2	2.94	1.25	4.77	3.57	140.9	97.6	1.05
085	2	43.3863	3	2	1	1	17.48	2	350	1.36	1.96	0.47	2.43	37.79	17.1	54.89	1.7	5.57	40.36	7.29	97	3.25	29.6	247	2.29	1.42	517.4	32.1	86	15.96	27.66	57.7007	416.3	14.25	773	339.7	66.4	17	9	4.6	1.11	5.37	3.49	1.32	5.05	4	138	98.5	0.81
086	1	56.1397	2	2	1	1	20.96	3	1800	1.58	0.64	1.29	1.93	16.46	54.84	71.3	5.44	6.34	35.04	4.73	95	3.13	27.6	134	2.27	1.04	30.01	37.9	83	9.17	46.27	19.8185	47.1	10.03	783	522.4	72.5	21	19	5.3	2.36	5.55	3.22	1.17	4.61	3.93	142.7	100.6	0.89
087	1	29.5342	3	2	1	1	18.17	1	380	1.6	1.94	0.18	2.12	46.98	8.25	55.23	0.82	6.62	38.32	6.2	119	4.2	34.7	179	2.48	1.58	829.2	44.2	116	5.83	31.43	18.5492	353	15.91	1054	431.5	72.2	14	13	5.1	2.29	4.65	2.68	0.92	5.06	4.21	137.8	95.1	0.84
088	2	35.7178	2	3	1	1	19.78	1	400	1.49	1.01	0.18	1.19	0.03	5.25	5.28	0.52	3.24	19.85	6.26	73	3.07	24.1	223	2.75	1.47	122.8	31.3	62	18.64	53.34	34.9456	26	17.85	1111	318.4	51.5	14	11	2.7	1.08	5.45	4.14	1.13	8.82	5.12	139.4	98.7	1
089	2	18.863	2	2	2	1	20.08	1	900	1.42	1.37	0.33	1.7	32.5	9.73	42.23	0.79	4.18	27.15	5.29	103	3.76	31.3	231	1.58	1.25	1182	37.3	385	12.76	53.06	24.0482	24.3	17.13	855	349.2	65.9	13	5	3.4	1.07	5.01	2.69	1.14	4.26	4.41	138.3	93.4	0.78
090	2	50.3123	1	1	1	2	20.23	1	100	1.6	2.37	0.05	2.42	56.24	1.59	57.83	0.16	7.42	40.01	6.92	114	4.21	28.9	181	1.78	2.23	713.6	38.9	82	21.43	43.73	49.0053	154	13	714	275	62.4	21	16	9.2	0.46	5.52	3.11	1.93	6.51	3.83	139	93	0.95
091	2	25.5808	3	2	2	1	14.82	1	200	1.3	2.07	0.45	2.52	33.34	13.96	47.3	1.39	4.97	41.71	9.1	112	3.81	32.1	255	2.14	1.3	1046	38.3	93	5.78	28.98	19.9448	64.8	20.4	822	349.1	83.5	18	23	6.1	1.04	4.7	3.02	1.23	5.48	3.48	140.7	95.3	0.82
092	2	50.9425	1	1	1	2	20.81	2	800	1.44	0.94	1.33	2.27	17.53	65.48	83.01	5.41	5.92	37.51	3.93	81	2.81	24.2	349	2.09	1.2	60.65	21.1	46	12.04	27.34	44.038	542	9.99	705	435.5	57.3	17	7	1.4	2.01	5.32	1.91	1.06	6.28	3.8	138.5	97.5	0.72
093	1	21.8493	3	2	2	1	16.14	1	1200	1.57	1.64	1.28	2.92	37.58	67.39	104.97	6.69	8.96	52.76	5.43	98	3.23	29.5	206	2.26	2.57	1281	33.8	85	29.44	39.14	75.2172	84.5	28.65	1358	433.7	63.6	10	9	2.4	1.17	4.12	2.35	0.97	4.9	5.84	138.7	95.6	0.78
094	1	54.2356	1	2	1	1	21.23	2	240	1.5	1.51	0.14	1.65	36.63	5.35	41.98	0.53	5.1	29.87	10.36	103	3.6	30.2	314	2.29	1.73	239.4	36.7	51	30.15	57.95	52.0276	129.9	25.84	1359	592.1	62.5	21	18	7.7	1.02	4.41	2.13	1.59	5.51	3.87	137.1	93.9	0.71
095	1	35.4384	2	2	1	1	22.2	1	0	1.8	1.68	0	1.68	60.27	0	60.27	0	6.61	30.43	6.69	105	3.53	32.1	207	2.49	2.52	147.3	34.4	183	17.24	50.04	34.4524	275.1	30.38	1184	434.1	68.4	33	58	3.8	0.45	3.46	1.52	1.57	5.19	4.91	134.2	91.4	1.09
096	2	48.3151	3	1	1	2	17.39	3	500	1.4	2.15	0.41	2.56	36.13	10.89	47.02	1.08	6.07	42.53	4.64	91	3.06	26.3	140	2.1	1.17	308.6	37.3	67	8.37	52.77	15.8613	37.6	19.11	825	407.9	64.7	21	14	3.4	1.65	8.26	4.58	1.95	5.66	3.43	141.8	98.7	0.72
097	1	30.0986	2	3	1	2	17.92	1	350	1.62	1.69	0.11	1.8	33.96	1.79	35.75	0.18	5.68	32.61	2.5	111	3.67	32.3	245	1.9	2.21	232.8	41	73	18.06	43.36	41.6513	85.6	10.95	1157	374.5	68.7	7	10	6	0.26	4.6	2.13	0.95	4.93	4.04	138.9	94.2	0.95
098	1	32.9288	1	3	1	1	22.86	1	0	1.85	1.69	0	1.69	60.57	0	60.57	0	7.03	30.5	5.02	99	3.31	28.7	88	2.25	2.04	791.5	39.2	83	5.18	29.88	17.336	349	19.09	1528	462.2	69.1	10	10	4.8	0.71	3	1.51	0.98	5.41	5.01	141	96.5	0.96
099	2	49.2219	3	1	1	1	22.03	1	1100	1.55	0.76	0.86	1.62	16.26	34.08	50.34	3.38	4.9	26.9	7.51	78	2.48	22.4	243	2.4	2.15	219.1	33.6	74	22.73	37.33	60.8894	187.8	15.42	879	340.2	61.6	15	15	4.1	1.32	4.63	2.82	1.19	5.29	3.59	140	96.9	0.92
100	2	50.7699	1	1	1	1	20.75	1	400	1.49	1.21	0.2	1.41	25.25	2.86	28.11	0.28	3.97	23.5	7.73	114	3.66	33.7	172	2.13	2.15	338	37.8	62	10.76	59.66	18.0355	75.2	13.73	795	427.6	73	23	16	8.8	2.05	6.03	3.58	1.15	5.45	3.35	139	97.2	0.95
101	1	27.2521	3	2	1	1	19.69	1	550	1.77	1.5	0.24	1.74	40.02	11.5	51.52	1.14	6.5	31.36	2.72	68	3.18	21	134	2.45	1.37	85.51	41.4	56	19.88	35.58	55.8741	766.1	19.49	1736	392.9	73	25	24	6.3	1.18	3.04	1.35	1.14	5.02	4.41	141.7	94.6	0.91
102	1	30.4	3	2	1	2	22.5	1		1.72	1.55	0	1.55	43.58	0	43.58	0	5.84	27.98	6.59	122	4.39	36	190	2.55	1.9	201.4	32.3	60	10.54	41.44	25.4344	387	20.98	1431	409.3	78.9	12	7	10.2	2.5	3.89	1.56	0.75	4.97	4.21	140.1	92.8	0.9
103	2	45.0356	3	1	1	1	16.67	1	780	1.24	2.27	1.25	3.52	31.4	26.95	58.35	2.67	6.91	58.31	3.84	116	3.74	35.1	138	2.226	0.82	183.9	38.5	89	23.63	34.13	69.2353	492	14.46	668	275.4	61.5	17	11.3	3.4	0.9	2.87	1.65	0.89	4.71	4.64	137.2	105.8	0.73
104	2	49.8356	2	2	1	2	26.22	2	600	1.62	1.05	0.35	1.4	31.68	21.57	53.25	2.14	4.81	23.27	4.39	76	2.42	22.1	149	2.16	1.84	188.4	38.2	74	12.24	41.64	29.3948	232.4	25.19	1064	297.4	63.5	14	15	2.8	0.52	4.92	2.31	1.01	5.4	3.91	139.9	94.3	0.8
105	1	43.2384	2	2	1	1	22.41	1	210	1.7	1.52	0.07	1.59	44.68	4.7	49.38	0.47	6.04	28.92	7.88	88	2.96	23.5	149	2.16	1.82	162.9	38.2	63	23.42	50.04	34.4524	112.3	18.7	1334	388	70.6	14.75	12.25	4.6	1.11	3.92	2.45	0.79	4.3	4	135	88	0.98
106	2	57.4301	2	2	1	2	19.17	2	550	1.33	2.29	0.41	2.7	48.09	12.65	60.74	1.25	6.34	44.82	5.1	91	3.04	27.1	281	2.65	2.14	184.2	35.7	183	12.15	59.45	20.4373	37.2	25.42	945	354.4	73.7	17	9	2.9	1.23	4.81	2.96	1.06	4.2	4.18	141	96.3	0.83
107	2	65.4712	1	1	1	1	21.23	1	200	1.48	0.15	0.08	0.23	3.43	2.83	6.26	0.28	0.63	21.12	7.03	122	4.11	38.4	251	2.41	2.05	431.4	37.7	48	11.2	43.38	25.8183	41.1	17.91	902	341.2	68.3	34	41	2.7	1.17	4.83	2.26	1.74	6.09	4.03	137.7	93.6	1.14
108	1	43.1562	2	2	1	1	19.72	2	700	1.67	1.76	0.24	2	51.24	9.83	61.07	0.98	6.92	36.24	7.98	95	3.03	26.9	241	2.36	0.56	312.4	28.7	54	11.65	31.35	20.4	238.5	15.4	1006	277.7	51.6	12	17	5.6	0.93	4.71	2.44	0.92	7.14	3.52	139.8	96.9	0.63
109	2	22.7479	2	3	2	1	24.56	2	280	1.47	2.14	0.08	2.22	45.56	3.46	49.02	0.29	5.91	36.02	3.89	94	3.14	26.7	276	2.4	1.2	476.6	37.8	54	11	70.78	15.5411	395	9.22	873	311	64.2	15	10	6.9	1.65	4.45	2.64	1.27	4.75	3.75	138.9	99.5	0.69
110	2	46.7945	1	1	1	1	19.07	1	300	1.44	1.91	0.12	2.03	46.83	3.62	50.45	0.36	5.2	33.69	5.37	80	2.98	25.7	181	2.36	1.81	342.5	35.5	58	5	42.94	11.6442	13.9	23.93	936	503.4	69.2	14	18	9.1	0.92	4.68	2.89	1.2	4.78	5.05	137.4	94.4	1.25
111	1	74.3671	3	2	1	1	21.38	2	0	1.76	0.78	0	0.78	31.36	0	31.36	0	3.62	17.3	5.4	122	3.92	37	205	2.1	1.01	470.1	29.9		8.6	48.98	17.5582	47.5	11.97	1284	472	57.4	23	18	5.5	0.99	4.4	2.92	0.77	6.27	4.07	134.5	96.5	1.21
112	2	41.9479	1	1	1	1	20.03	1	700	1.49	1.55	1.08	2.63	35.36	47.93	83.29	4.75	7.18	43.61	4.8	119	4.22	37.2	269	2.426	2.082	207.4	35.9	130	13.74	40.04	34.3157	233.3	14.44	790	563	77.7	15.2	17.2	3.3	1	4.2	2.11	1.43	4.59	5.69	141.5	104.3	1.06
113	2	46.3342	1	1	1	1	20.55	3	750	1.44	1.52	1.12	2.64	29.64	50.7	80.34	4.19	6.86	44.34	7.75	97	3.27	27.2	204	2.32	2.11	492.9	32.5	67	14.64	43.64	33.5472	204.4	20.31	1109	436.7	64.4	26	17	3.7	0.5	6.74	4.02	2.33	5.15	5.28	131.8	88.8	0.64
114	1	47.7699	3	3	1	1	20.44	1	400	1.6	1.06	0.14	1.2	42.55	6.84	49.39	0.63	5.33	30.05	6.97	112	3.6	32.7	196	3.02	1.31	310.3	37.4	87	9.89	55.39	17.8552	57	15.47	1199	349.8	66.5	16	15	6.6	1.02667	4.13667	2.66333	0.936667	5.974	4.58	136.8	94	0.81
115	1	46.8219	3	1	1	2	20.55	1	1700	1.63	1.07	0.53	1.6	31.11	21.86	52.97	2.17	5.33	28.98	2.97	100	3.34	28.4	101	2.39	1.54	509	35.6	87	12.02	37.22	32.2945	170.4	16.55	1054	408.1	67.5	23	29	4.1	0.31	3.89	1.6	1.14	6.94	3.97	138.7	95.4	0.85
116	1	34.9836	2	3	2	1	16.11	1	200	1.51	1.82	0.07	1.89	41.58	5.65	47.23	0.49	8.23	54.28	5.59	81.6	2.46	23.4	211	2.8	3.22	264.8	36.1	302	4.81	43.41	11.0804	307	18.49	1470	423	70.4	10	6	4.7	0.78	3.4	1.54	1.54	5.43	4.24	134.6	89.3	1.18
117	2	34.3096	3	3	1	1	17.63	1	1150	1.51	2.15	0.6	2.75	43.34	19.2	62.54	1.9	7.2	45.55	9.7	138	4.3	38.9	271	2.5	0.95	87	40.5	83	14.17	48.07	29.4778	92.8	15.81	782	299.1	73.1	18	9	6.7	1.56	7.23	4.42	1.38	5.77	3.65	131.4	87.6	0.69
118	2	41.674	1	2	1	1	26.64	2	860	1.88	1.21	0.43	1.64	21.41	16.42	37.83	1.77	5.68	22.44	4.62	76	2.79	23	161	1.99	1.86	276	38.7	56	13.6	45.71	29.7528	132	23.33	1029	406	75.2	25	26	3.8	1.48	5.04	3.14	1	4.52	5.98	139.8	101.5	0.64
119	2	30.3671	3	2	1	1	19.56	1	500	1.41	1.59	0.5	2.09	30.02	23.86	53.88	2.37	5.48	34.68	4.8	108.9	3.73	32	218	2.29	1.22	192.8	38.2	78	21	27.73	26.7941	99.5	14.78	586	373	71.1	17	15	12	2.72	6.35	2.49	1.44	3.8	3.76	130.4	86.3	0.693333
120	2	31.4959	3	2	1	1	19.51	1	900	1.46	1.48	1.05	2.53	33.89	45.23	79.12	4.49	6.64	41.95	6.31	73	2.37	21.4	151	2.24		235.5	35.6	67	16.17	48.17	33.5686	84.4	12.53	694	338.2	65.8	18	9	4					5.24	4.07	144.6	100.1	1.08
121	1	45.6685			1	2	19.43	2	600	1.51	1.48	0.53	2.01	40.89	22.55	63.44	2.24	5.97	36.31	6.9	103	3.15	30.1	244	2.16	2.04	63.91	36.6	69	17.4	35.4	49.1525	838	18.03	789	261.2	64.9	17	9	1	2.13	8.32	5.44	1.37	4.65	3.93	141	95.6	0.88
122	2	42.4712	1	1	1	1	20.13	1	500	1.44	1.58	0.42	2	25.38	14.92	40.3	1.48	5.24	33.24	5.73	132	4.71	40.1	172	2.16	1.66	359.1	38.5	60	16.11	46.81	34.4157	134	13.7	1065	309.1	74	12	13	10.8	1.01	3.3	1.67	1.13	5.08	5.21	141.3	98.4	0.96
123	1	29.0466	3	2	2	1	19.53	1	800	1.5	0.96	0.35	1.31	45.11	21.16	66.27	1.82	5.73	34.87	3.53	113	3.92	32.4	183	2.29	1.19	381.4	38.2	101	6.42	32.12	19.9875	130.7	12.76	1055	410	67.1	24	15	9	0.56	3.92	2.85	1.7	6.05	3.36	139.4	97.4	0.83
124	1	63.3589	3	2	1	2	19.96	1	500	1.61	1.87	0.2	2.07	53.04	7.62	60.66	0.76	6.78	37.45	6.89	106	3.74	32.4	275	2.33	1.77	259.7	32.1	66	8.25	49.65	16.6163	211.7	20.26	1214	396.9	71.4	23	10	6.1	1.04	4.77	2.49	1.39	5.32	3.71	136.7	93.7	0.77
125	1	32.6548	2	2	1	1	19.1	3	1100	1.77	1.08	0.73	1.81	35.48	33.74	69.22	3.35	6.8	32.79	5.41	85	4.12	26.8	159	2.2	1.56	262.4	40.2	39	9.79	38.49	25.4352	393	16.28	1396	487.2	66	14	10	6.1	2.73	6.13	3.84	1.22		3.88	138.6	95	0.76
126	2	54.5836	3	2	1	2	25.71	2	1000	1.67	1.41	1.92	3.33	44.21	124.19	168.4	12.32	11.8	54.98	8.47	93	3.57	28	316	2.1	0.47	439.2	34.2	98	10.76	59.66	18.0355	75.2	5.61	423	306.8	71.8	20	10	4	3.39	6.23	1.58	0.67		2.78	138	94.7	0.65
127	1	32.8767			1	1	21.11	1	100	1.71	1.77	0.04	1.81	53.78	2.49	56.27	0.25	6.6	32.88	5.45	86	2.59	22.8	139	2.32	2.84	871.2	38.6	86	35.04	55.84	62.7507	591.8	27.53	1360	391.5	65.9	24	21	5.3	0.96	4.85	2.88	1.41	5.24	4.31	136.8	90.8	0.89
128	1	65.411	3	1	1	2	25.31	1	0	1.86	1.73	0	1.73	56.6	0	56.6	0	7.64	31.34	6.7	133	4.5	39.5	205	2.39	1.11	202.9	37.5	70	11.83	51.77	22.8511	256.5	17.82	1073	403.5	70	40	23	3	1.52	6.18	4.46	10.5	8.1	3.29	141.4	95.8	0.88
129	1	62.8959	2	2	1	1	22.15	3	0.05	1.72	0	0	0	0.04	0	0.04	0	0		6.23	80	2.87	25.4	231	2.62	2.42	562.6	30.4	72	7.78	47.78	16.283	27.4	21.24	1139	327.4	68.8	14	22	3.1	1.25	4.02	2.36	0.75	8.14	4.35	135.8	90	1.27
130	2	58.1014		1	1	2	21.36	1	0.88	1.47	0	0	0	0.03	0.03	0.06	0	0		3.32	76.9	2.55	22.6	128	2.23	1.7	197.3	37.7	65	8.57	32.87	26.0724	300	12.67	963	460.7	60	13	12	6.5	2.01	4.82	3.49	1.25	4.49	4.73	142	104.7	1.29
131	2	45.1178	2	3	1	1	20.76	1	150	1.73	2.28	0.04	2.32	45.04	2.18	47.22	0.22	7.28	35.09	9.42	112	3.51	33.2	232	2.5	2.45	500.4	37	80	20	41.97	47.6531	696	22.07	1108	333.4	70.6	18	15	4.9	1.31	4.68	3.19	2.09	10.73	4.71	135.8	135.8	0.97
132	2	45.8849	2	1	1	2	22.89	2	400	1.56	2.28	0.34	2.62	62.37	11.99	74.36	1.07	7.48	39.15	8.36	85	2.94	24.8	202	2.46	2.62	164.9	34.6	63	9.18	28.78	31.8972	125	24.2	1135	476.1	65.3	13	9	2.9	1.31	2.84	1.41	1	5.948	5.08	136	92.1	0.72
133	1	35.9315	2	3	2	1	21.3	1	1500	1.79	0.69	0.6	1.29	33.36	36.76	70.12	3.77	6.53	29.84	5.89	102	3.71	30.6	169	3.05	1.36	195.7	41.1	53	9.02	35.32	25.5379	514	25.56	1086	474.3	68.4	16	26	3	3.79	5.95	2.56	0.81	4.91	4.91	140.5	99.3	1.31
134	1	46.0575	2	3	1	1	23.44	1	150	1.62	1.36	0.07	1.43	56.4	5.94	62.34	0.55	6.47	32.77	10.82	107	3.72	31.6	153	2.5	2.53	180.9	25.7	74	26.08	56.24	22.3	259.4	17.89	1214	383.7	60.7	13	15	10.4	2.76	3.46	2.1	0.62	4.81	3.36	139.4	98.3	0.66
135	1	35.5205	2	2	1	1	18.25	1	1000	1.63	0.86	0.51	1.37	43.22	32.18	75.4	3.01	6.35	35.74	4.73	100	3.32	30.6	233	2.11	1.32	632	36.7	89	11.01	44.01	25.017	534	20.86	876	401.5	67	12	9	5.3	2.18	5.7	2.13	0.63	5.96	5.62	140.4	101.5	1.15
136	2	19.8137	2	2	2	1	17.88	1	1400	1.27	1.41	0.69	2.1	31.31	23.07	54.38	2.29	4.54	34.87	4.28	125	3.94	36.1	189	1.64	1.77	476.4	39.9	149	22.73	37.33	60.8894	187.8	13.93	732	520.8	60.7	22	22	8.2	1.2	4.33	2.94	0.92	5.24	3.68	142.2	96.1	0.66
137	1	39.1178	2	2	1	1	30.84	1	0	1.95	0.93	0	0.93	40.57	0	40.57	0	5.18	18.34	8.28	63	2.97	30	194	2.35	2.06	574.9	35.5	102	9.64	49.14	19.6174	244	34.76	1676	616.3	66.5	9	19	5.2	1.39	3.73	2.29	0.73	6.03	3.94	140.8	95.7	0.72
138	1	26.5151	2	3	2	1	22.34	1	500	1.82	0.97	0.29	1.26	23.41	20.61	44.02	2.04	4.95	22.85	10.33	89	3.05	24.3	210	2.2	2.39	185.1	47.6	59	12.72	41.82	30.4161	449.4	24.71	1397	487.9	75.9	15	6	7.8	2.39	6.61	3.36	0.96	5.71	4.44	137.8	94.8	1.07
139	2	49.2712		1	1	2	20.7	2	400	1.54	1.71	0.93	2.64	45.31	39.91	85.22	3.96	7.63	43.7	6.16	105	3.49	30.5	174	2.17	0.46	59.86	34.2	68	10.28	31.48	32.6557	252.5	6.21	482	343.6	68.8	13	11	15.2	1.37	5.27	2.71	1	8.69	2.69	139.5	97	0.62
140	2	56.0904	3	1	1	2	24.22	2	100	1.6	1.72	0.08	1.8	50.31	3.54	53.85	0.35	5.87	29.91	9.42	97	3.17	28.5	108	2.24	1.19	275.1	32.2	67	7.36	34.56	21.2963	148	20.1	1327	622	67.7	11.8571	12.5714	4.8	5.95	4.2	1.12	0.74	18.38	4.33	140	98.2	1.05
141	1	62.2055	1	2	1	2	27.16	1	1400	1.85	1.28	0.62	1.9	49.07	27.08	76.15	2.69	8.31	34.3	8.39	74	2.45	24	91	2.3	2.34	271.8	35.6	80	6.38	49.5	28.2828	501.8	37.52	1579	586.5	64.7	53	85	4.6	1.31	3.23	2.13	0.82	6.38	4.79	139.2	98.2	1.31
142	2	50.6247	1	2	1	2	18.46	1	600	1.39	2.42	0.55	2.97	40.9	20.3	61.2	2.01	7.03	49.2	5.67	122	3.94	36.4	205	2.55	1.94	173.3	38.1	76	10.37	68.77	15.0792	61.8	14.22	771	290.3	74.2	16	14	4.9	1.27	4.94	3.12	1.39	4.7	4.23	138.4	95.5	0.94
143	2	52.8767	1		1	1	23.56	1	300	1.44	1.8	0.11	1.91	37.9	5.1	43	0.51	5.3	31.64	5.75	104	3.52	32.5	197	2.01	3.06	360.6	41.1	68	17.35	39.05	44.4302	538.2	17.89	1010	406.6	74.7	14	4	7.2	1.94	4.55	2.41	1.12	4.6	5.01	140.6	96.2	1.13
144	1	39.1836	2	3	1	2	20.91	1	600	1.81	0.93	0.3	1.23	23.86	19.39	43.25	1.92	4.8	22.33	8.74	101	3.42	30.9	225	2.27	1.78		42.4	74					15.98	1210	457	75.2	6	10	4.6	1.62	4	2.09	1	5.55	4.46	142.7	98.9	1.19
145	1	51.2082	1	2	1	2	20.59	1	100	1.71	1.3	0.05	1.35	49.29	3.18	52.47	0.31	6.33	31.54	5.9	120	3.98	35.3	145	2.66	1.12	93.85	40	85	13.41	48.71	27.23	65.9	14.57	1105	391.4	72.1	26	12	6.5	1.76	3	1.29	0.76	5.38	2.61	142.3	94	0.79
146	2	36.0219	3	1	1	1	20.78	2	1100	1.43	1.08	1.13	2.21	19.32	36.92	56.24	3.66	5.9	36.77	4.44	103	3.45	31.1	128	2.37	1.04	85.79	36.6	81	16.51	41.01	40.2585	392.4	9.37	686	372.4	60.5	16	17	6.4	1.74	4.61	2.65	1.22	4.81	3.83	140.2	100.1	0.79
147	1	31.0904		2	1	1	18.17		150	1.67	1.06	0.09	1.15	44.19	6.15	50.34	0.59	5.51	29.95	6.11	105	3.63	30.2	152	2.28	1.85	377	36.6	62	8.4	39.24	48.68	107	17.07	1473	374	66.2	20.6667	14.6667	6.3	1.41	3.89	2.56	0.84	4.99	4.17	139.2	95	0.65
148	2	58.0685	2	2	1	1	19.13	1	150	1.62	1.79	0.1	1.89	39.72	4.37	44.09	0.43	5.68	31.42	6.46	116	3.74	35.6	233	2.41	1.64	167.6	41.2	74	13.23	46.23	28.6178	53.6	14.95	866	435.1	72.8	16	9	4.2	4.15	5	2.01	0.83	4.97	4.28	135.8	90.4	0.8
149	2	14.9178	2	2	2	1	16.1	1	1760	1.21	1.98	1.36	3.34	21.35	30.17	51.52	2.99	6.34	55.38	6.96	108	3.82	32.3	239	2.05	2.19	542.6	39.4	239	19	51.4	36.965	52.3	23.21	852	390.8	69.8	22	12	2.3	2.25	4.98	1.64	1.09	5.65	3.77	142.8	93.9	0.99
150	2	35.8384	1	2	1	1	16.74	1	0	1.51	2.39	0	2.39	43.55	0	43.55	0	6.12	39.59	5.64	89	3.3	26.2	76	2.64	1.83	48.19	41.6	48	15.17	36.63	2.35	37.2	20.62	1224	372.6	67.8	10	6	6.6	0.94	5.3	2.57	2.11	5.67	3.94	132.7	87	1.09
151	2	22.7945	2	3	1	1	16.06	1	630	1.35	1.55	0.88	2.43	36.17	30.87	67.04	2.39	5.95	45.13	6.98	114	4.68	37	260	2.33	1.54	110.5	46.3	88	13.5	54.22	24.8986	785	15.92	1278	517	74.6	6	8	4.1	1.86	5.53	3.38	1.54	3.79	3.97	141.3	96.7	0.59
152	2	60.0164	3	1	1	1	20.7	1	900	1.54	1.8	0.55	2.35	43.02	18.91	61.93	1.88	6.8	38.98	7.97	115	3.67	34.9	216	2.45	1.59	503.7	36.5	103	7.97	39.37	20.2438	90.2	15.4	702	499.4	67.913	24	24	10.375	1.11938	4.79857	2.846	1.02733	4.86048	3.47	138	95.8	0.79
153	2	53.2438	3	2	1	2	24.84	2	750	1.73	0.76	0.6	1.36	23.22	31.56	54.78	3.13	5.05	22.62	2.89	69	2.09	19.2	171	2.32	1.97	344.6	30.5	54	12.7	40.3	31.5136	176.3	14.08	1179	435.7	56.7	26	7	1.5	0.78	4.76	3.01	1.38	6.64	3.94	143.9	99.6	0.73
154	2	53.1068	2	2	1	1	20.44	2	1200	1.64	1.81	0.44	2.25	42.13	28.76	70.89	2.7	6.66	35.5	11.41	93	3.65	28.6	215	2.33	1.24	108.5	28.9	45	5.85	42.85	13.6523	29.2	16.37	720	325.3	56	8	1	3.8	1.3	4.39	2.62	1.22	6.08	4.12	135.2	96.5	0.7
155	1	58.3534	2	1	1	1	25.89	1	0	1.63	1.83	0	1.83	40.51	0	40.51	0	6.85	33.03	6.48	101	3.45	30.4	367	2.55	3.4	1088	42.4	92	12.06	56.96	21.1728	52	22.58	1382	515.3	76.5	12	15	4.4	2.28	4.84	3.06	0.68	5.3	4.17	138.4	91	1.19
[truncated: 1 more columns]
